# Supplementary material for: The Electronic Properties and Adsorption Performance of LDH/Graphene, and LDH/g-C3N4 for the Removal of Pharmaceutical Contaminants: A Molecular Dynamics Simulation
Source: Int J Mol Sci. 2024 Nov 27;25(23):12730. doi: 10.3390/ijms252312730 (PMC11641474; doi:10.3390/ijms252312730)
Supplement: Supplementary file 1 [file ijms-25-12730-s001.zip]

Archive with 1 entries (1 files):
- ijms-3218517-supplementary.pdf
